# Supplementary material for: 16S rRNA amplicon sequencing characterization of caecal microbiome composition of broilers and free-range slow-growing chickens throughout their productive lifespan
Source: Sci Rep. 2019 Feb 21;9:2506. doi: 10.1038/s41598-019-39323-x (PMC6385345; doi:10.1038/s41598-019-39323-x)
Supplement: Supplementary file 2 — Supplementary Table S3 [file 41598_2019_39323_MOESM2_ESM.xlsx]

## Sheet: Legend
16S rRNA amplicon sequencing characterization of caecal microbiome composition of broilers and free-range slow-growing chickens throughout their productive lifespan Medelin Ocejo1, Beatriz Oporto1 and Ana Hurtado1,* 1NEIKER-Instituto Vasco de Investigación y Desarrollo Agrario, Animal Health Department, Derio, 48160, Spain *ahurtado@neiker.eus
Supplementary Table S3. Average relative abundance of taxa in broilers and free-range chickens for each age group, with ASVs collapsed to species rank. Relative abundance values >2% are highlighted in red.

## Sheet: Broilers
Kingdom	Phylum	Class	Order	Family	Genus	Species	3 days	14 days	29 days	42 days
k__Bacteria	NA	NA	NA	NA	NA	NA	0.00041591	1.2858	1.53492	1.70468
k__Bacteria	p__Actinobacteria	c__Actinobacteria	o__Actinomycetales	f__Corynebacteriaceae	g__Corynebacterium	NA	0	0.00176958	0.00223308	0
k__Bacteria	p__Actinobacteria	c__Actinobacteria	o__Actinomycetales	f__Corynebacteriaceae	g__Corynebacterium	s__stationis	0	0.00315451	0.0142991	0.0207438
k__Bacteria	p__Actinobacteria	c__Actinobacteria	o__Actinomycetales	f__Dermabacteraceae	g__Brachybacterium	s__	0	0.000459098	0.00928567	0.00348224
k__Bacteria	p__Actinobacteria	c__Coriobacteriia	o__Coriobacteriales	f__Coriobacteriaceae	g__	s__	0	0.0134702	0.0119214	0.0158993
k__Bacteria	p__Actinobacteria	c__Coriobacteriia	o__Coriobacteriales	f__Coriobacteriaceae	NA	NA	0	0.0942554	0.0508596	0.0218111
k__Bacteria	p__Bacteroidetes	c__Bacteroidia	o__Bacteroidales	f__Bacteroidaceae	g__Bacteroides	s__	0.000252297	0.00434982	22.3489	50.312
k__Bacteria	p__Bacteroidetes	c__Bacteroidia	o__Bacteroidales	f__Porphyromonadaceae	g__Parabacteroides	s__	0	0	0.901941	13.1778
k__Bacteria	p__Firmicutes	c__Bacilli	o__Bacillales	f__Staphylococcaceae	g__Jeotgalicoccus	NA	0	0	0.00138783	0.00226773
k__Bacteria	p__Firmicutes	c__Bacilli	o__Bacillales	f__Staphylococcaceae	g__Staphylococcus	NA	0	0	0.00212707	0
k__Bacteria	p__Firmicutes	c__Bacilli	o__Bacillales	f__Staphylococcaceae	g__Staphylococcus	s__equorum	0.000277273	0.00182883	0.00153973	0
k__Bacteria	p__Firmicutes	c__Bacilli	o__Bacillales	f__Staphylococcaceae	g__Staphylococcus	s__sciuri	0	0	0	0.00341818
k__Bacteria	p__Firmicutes	c__Bacilli	o__Bacillales	NA	NA	NA	0	0.714853	0.777061	0.128811
k__Bacteria	p__Firmicutes	c__Bacilli	o__Lactobacillales	f__Aerococcaceae	g__Aerococcus	s__	0	0.000305389	0.00112858	0.000415963
k__Bacteria	p__Firmicutes	c__Bacilli	o__Lactobacillales	f__Enterococcaceae	g__Enterococcus	NA	0.0120057	0	0.000694179	0.00117216
k__Bacteria	p__Firmicutes	c__Bacilli	o__Lactobacillales	f__Enterococcaceae	g__Enterococcus	s__	12.3873	0.0173912	0.00805838	0.00252803
k__Bacteria	p__Firmicutes	c__Bacilli	o__Lactobacillales	f__Enterococcaceae	g__Enterococcus	s__cecorum	0	0.00180202	0.0108268	0.437579
k__Bacteria	p__Firmicutes	c__Bacilli	o__Lactobacillales	f__Enterococcaceae	NA	NA	0.0437161	0	0	0.00100544
k__Bacteria	p__Firmicutes	c__Bacilli	o__Lactobacillales	f__Lactobacillaceae	g__Lactobacillus	s__	0.000310327	5.49567	0.556421	1.68289
k__Bacteria	p__Firmicutes	c__Bacilli	o__Lactobacillales	f__Lactobacillaceae	g__Lactobacillus	s__reuteri	0.00165974	1.56154	0.0593097	1.48299
k__Bacteria	p__Firmicutes	c__Bacilli	o__Lactobacillales	f__Lactobacillaceae	g__Pediococcus	NA	0.0126979	0	0	0
k__Bacteria	p__Firmicutes	c__Bacilli	o__Lactobacillales	f__Lactobacillaceae	g__Pediococcus	s__	0.0026236	0	0	0
k__Bacteria	p__Firmicutes	c__Bacilli	o__Lactobacillales	f__Lactobacillaceae	g__Pediococcus	s__acidilactici	0.00208108	0	0	0
k__Bacteria	p__Firmicutes	c__Bacilli	o__Lactobacillales	f__Leuconostocaceae	g__	s__	0.000289945	0.00568013	0.00256553	0.00215638
k__Bacteria	p__Firmicutes	c__Bacilli	o__Lactobacillales	f__Streptococcaceae	g__Streptococcus	NA	0.000702675	0	0.307851	0.0632786
k__Bacteria	p__Firmicutes	c__Bacilli	o__Lactobacillales	f__Streptococcaceae	g__Streptococcus	s__luteciae	0	0.00014739	2.42743	1.2965
k__Bacteria	p__Firmicutes	c__Bacilli	o__Lactobacillales	NA	NA	NA	0.0945069	0	0	0
k__Bacteria	p__Firmicutes	c__Clostridia	NA	NA	NA	NA	0	0.0012482	0.0372187	0.406229
k__Bacteria	p__Firmicutes	c__Clostridia	o__Clostridiales	f__	g__	s__	0.000346592	8.16778	6.2487	2.3652
k__Bacteria	p__Firmicutes	c__Clostridia	o__Clostridiales	f__[Mogibacteriaceae]	g__	s__	0	0.0709214	0.114406	0.0956018
k__Bacteria	p__Firmicutes	c__Clostridia	o__Clostridiales	f__Christensenellaceae	g__	s__	0	0.00672539	0.133624	0.0610702
k__Bacteria	p__Firmicutes	c__Clostridia	o__Clostridiales	f__Clostridiaceae	g__Candidatus Arthromitus	s__	0	0.0795663	0.00721523	0
k__Bacteria	p__Firmicutes	c__Clostridia	o__Clostridiales	f__Clostridiaceae	g__Clostridium	NA	3.51954	0.00425115	0.000730376	0
k__Bacteria	p__Firmicutes	c__Clostridia	o__Clostridiales	f__Clostridiaceae	g__Clostridium	s__	0	0.00104435	0.0159009	0.0344278
k__Bacteria	p__Firmicutes	c__Clostridia	o__Clostridiales	f__Clostridiaceae	g__Clostridium	s__butyricum	0.483646	0	0	0
k__Bacteria	p__Firmicutes	c__Clostridia	o__Clostridiales	f__Clostridiaceae	g__Clostridium	s__perfringens	9.37088	0.00660516	0.0282295	0.000747895
k__Bacteria	p__Firmicutes	c__Clostridia	o__Clostridiales	f__Clostridiaceae	g__SMB53	s__	0.000898015	0	0.0463278	0.102423
k__Bacteria	p__Firmicutes	c__Clostridia	o__Clostridiales	f__Clostridiaceae	NA	NA	2.80717	0	0	0.000257145
k__Bacteria	p__Firmicutes	c__Clostridia	o__Clostridiales	f__Dehalobacteriaceae	g__	s__	0	0	0.0597207	0.130015
k__Bacteria	p__Firmicutes	c__Clostridia	o__Clostridiales	f__Dehalobacteriaceae	g__Dehalobacterium	s__	0	0	0.0146062	0.13126
k__Bacteria	p__Firmicutes	c__Clostridia	o__Clostridiales	f__EtOH8	g__	s__	0	0	0	0.00110275
k__Bacteria	p__Firmicutes	c__Clostridia	o__Clostridiales	f__Eubacteriaceae	g__Anaerofustis	s__	0	0.00742525	0.00430298	0.00352098
k__Bacteria	p__Firmicutes	c__Clostridia	o__Clostridiales	f__Lachnospiraceae	g__	s__	0.76104	5.56017	5.73647	2.59056
k__Bacteria	p__Firmicutes	c__Clostridia	o__Clostridiales	f__Lachnospiraceae	g__[Ruminococcus]	NA	0.03858	0.355522	0.0768615	0.0758347
k__Bacteria	p__Firmicutes	c__Clostridia	o__Clostridiales	f__Lachnospiraceae	g__[Ruminococcus]	s__	5.58382	12.3214	5.83304	1.83111
k__Bacteria	p__Firmicutes	c__Clostridia	o__Clostridiales	f__Lachnospiraceae	g__Anaerostipes	s__	0	0	0.00237357	0.0121438
k__Bacteria	p__Firmicutes	c__Clostridia	o__Clostridiales	f__Lachnospiraceae	g__Blautia	NA	6.93183e-05	0.0580589	0.068127	0.0196001
k__Bacteria	p__Firmicutes	c__Clostridia	o__Clostridiales	f__Lachnospiraceae	g__Blautia	s__	0.0105005	0.657063	0.579771	0.263229
k__Bacteria	p__Firmicutes	c__Clostridia	o__Clostridiales	f__Lachnospiraceae	g__Blautia	s__producta	0.0126515	0.0635022	0.0772396	0.117318
k__Bacteria	p__Firmicutes	c__Clostridia	o__Clostridiales	f__Lachnospiraceae	g__Clostridium	NA	0	0.00241828	0.00267709	0
k__Bacteria	p__Firmicutes	c__Clostridia	o__Clostridiales	f__Lachnospiraceae	g__Clostridium	s__piliforme	1.39695	0.646424	0.0288113	0.000459474
k__Bacteria	p__Firmicutes	c__Clostridia	o__Clostridiales	f__Lachnospiraceae	g__Coprococcus	NA	0.00396081	0.035857	0.0186807	0.00234263
k__Bacteria	p__Firmicutes	c__Clostridia	o__Clostridiales	f__Lachnospiraceae	g__Coprococcus	s__	0.0305902	1.34231	1.61964	0.957773
k__Bacteria	p__Firmicutes	c__Clostridia	o__Clostridiales	f__Lachnospiraceae	g__Dorea	s__	0.00201906	0.355601	0.326167	0.456794
k__Bacteria	p__Firmicutes	c__Clostridia	o__Clostridiales	f__Lachnospiraceae	g__Epulopiscium	s__	0.0137205	0	0	0
k__Bacteria	p__Firmicutes	c__Clostridia	o__Clostridiales	f__Lachnospiraceae	g__Lachnospira	s__	0	0.303196	0.110147	0.00717379
k__Bacteria	p__Firmicutes	c__Clostridia	o__Clostridiales	f__Lachnospiraceae	g__Roseburia	s__	0	0.0453345	0	0.0107713
k__Bacteria	p__Firmicutes	c__Clostridia	o__Clostridiales	f__Lachnospiraceae	NA	NA	4.09736	13.197	11.3816	5.48858
k__Bacteria	p__Firmicutes	c__Clostridia	o__Clostridiales	f__Peptostreptococcaceae	g__	s__	0.0197557	0	0.00118493	0
k__Bacteria	p__Firmicutes	c__Clostridia	o__Clostridiales	f__Peptostreptococcaceae	NA	NA	0.103299	0	0.0244868	0
k__Bacteria	p__Firmicutes	c__Clostridia	o__Clostridiales	f__Ruminococcaceae	g__	s__	0	1.58091	1.04077	0.800713
k__Bacteria	p__Firmicutes	c__Clostridia	o__Clostridiales	f__Ruminococcaceae	g__Anaerotruncus	s__	0	0.953048	0.15593	0.0463715
k__Bacteria	p__Firmicutes	c__Clostridia	o__Clostridiales	f__Ruminococcaceae	g__Butyricicoccus	s__pullicaecorum	0.941874	3.07458	0.88629	0.170187
k__Bacteria	p__Firmicutes	c__Clostridia	o__Clostridiales	f__Ruminococcaceae	g__Clostridium	s__methylpentosum	0	0.0178905	0.029928	0.0146604
k__Bacteria	p__Firmicutes	c__Clostridia	o__Clostridiales	f__Ruminococcaceae	g__Faecalibacterium	NA	0.00915002	1.38211	0.926699	0.304077
k__Bacteria	p__Firmicutes	c__Clostridia	o__Clostridiales	f__Ruminococcaceae	g__Faecalibacterium	s__prausnitzii	0.0155154	4.35871	2.36597	0.917746
k__Bacteria	p__Firmicutes	c__Clostridia	o__Clostridiales	f__Ruminococcaceae	g__Oscillospira	s__	1.36784	8.25678	7.75388	2.64802
k__Bacteria	p__Firmicutes	c__Clostridia	o__Clostridiales	f__Ruminococcaceae	g__Ruminococcus	NA	0	0.0212581	0.00841449	0.0131522
k__Bacteria	p__Firmicutes	c__Clostridia	o__Clostridiales	f__Ruminococcaceae	g__Ruminococcus	s__	0.0241912	2.26348	1.52522	0.495979
k__Bacteria	p__Firmicutes	c__Clostridia	o__Clostridiales	f__Ruminococcaceae	NA	NA	1.22163	9.79889	5.73147	1.83641
k__Bacteria	p__Firmicutes	c__Clostridia	o__Clostridiales	NA	NA	NA	0.487032	8.27914	7.43395	3.31877
k__Bacteria	p__Firmicutes	c__Clostridia	o__SHA-98	f__	g__	s__	0	0	0	0.0124837
k__Bacteria	p__Firmicutes	c__Erysipelotrichi	o__Erysipelotrichales	f__Erysipelotrichaceae	g__[Eubacterium]	s__dolichum	0	0.00993293	0.00388393	0.00142648
k__Bacteria	p__Firmicutes	c__Erysipelotrichi	o__Erysipelotrichales	f__Erysipelotrichaceae	g__cc_115	s__	0.00450569	0.0361871	0.0344888	0.0271844
k__Bacteria	p__Firmicutes	c__Erysipelotrichi	o__Erysipelotrichales	f__Erysipelotrichaceae	g__Clostridium	NA	0.0672641	0.0211566	0	0
k__Bacteria	p__Firmicutes	c__Erysipelotrichi	o__Erysipelotrichales	f__Erysipelotrichaceae	g__Coprobacillus	s__	0.223446	0.0644976	0.0483632	0.0191793
k__Bacteria	p__Firmicutes	c__Erysipelotrichi	o__Erysipelotrichales	f__Erysipelotrichaceae	g__Holdemania	s__	0	0.00102485	0.00196912	0.000933156
k__Bacteria	p__Firmicutes	c__Erysipelotrichi	o__Erysipelotrichales	f__Erysipelotrichaceae	NA	NA	0.166271	0.471144	0.218862	0.147023
k__Bacteria	p__Firmicutes	NA	NA	NA	NA	NA	0.000277273	1.9569	1.44632	0.722288
k__Bacteria	p__Proteobacteria	c__Alphaproteobacteria	o__Rhizobiales	f__Brucellaceae	g__Ochrobactrum	s__	0	0	0.000732007	0
k__Bacteria	p__Proteobacteria	c__Betaproteobacteria	o__Burkholderiales	f__Alcaligenaceae	g__Sutterella	s__	0	0	0.117624	1.62453
k__Bacteria	p__Proteobacteria	c__Betaproteobacteria	o__Burkholderiales	f__Comamonadaceae	g__Comamonas	s__	0.000554453	0	0	0
k__Bacteria	p__Proteobacteria	c__Deltaproteobacteria	o__Desulfovibrionales	f__Desulfovibrionaceae	g__	s__	0	0	0	0.0430025
k__Bacteria	p__Proteobacteria	c__Epsilonproteobacteria	o__Campylobacterales	f__Campylobacteraceae	g__Campylobacter	s__	0	0	5.14152	0.194456
k__Bacteria	p__Proteobacteria	c__Gammaproteobacteria	o__Aeromonadales	f__Succinivibrionaceae	g__Succinatimonas	s__hippei	0	0	0	0.0396089
k__Bacteria	p__Proteobacteria	c__Gammaproteobacteria	o__Enterobacteriales	f__Enterobacteriaceae	g__Citrobacter	NA	0.00646593	0	0	0
k__Bacteria	p__Proteobacteria	c__Gammaproteobacteria	o__Enterobacteriales	f__Enterobacteriaceae	g__Citrobacter	s__	19.7896	0	0	0
k__Bacteria	p__Proteobacteria	c__Gammaproteobacteria	o__Enterobacteriales	f__Enterobacteriaceae	g__Escherichia	s__coli	7.6859	3.92552	2.41816	0.252633
k__Bacteria	p__Proteobacteria	c__Gammaproteobacteria	o__Enterobacteriales	f__Enterobacteriaceae	g__Proteus	s__	0	0.00599551	0	0.00793794
k__Bacteria	p__Proteobacteria	c__Gammaproteobacteria	o__Enterobacteriales	f__Enterobacteriaceae	NA	NA	27.17	0.24877	0.00121681	0.00201163
k__Bacteria	p__Proteobacteria	c__Gammaproteobacteria	o__Legionellales	f__Legionellaceae	g__	s__	0.00102802	0	0	0
k__Bacteria	p__Proteobacteria	c__Gammaproteobacteria	o__Xanthomonadales	f__Xanthomonadaceae	g__Ignatzschineria	s__	0	0	0	0.00126168
k__Bacteria	p__Tenericutes	c__Mollicutes	o__Anaeroplasmatales	f__Anaeroplasmataceae	g__Anaeroplasma	s__	0.00187159	0.0012032	0.315337	0.10152
k__Bacteria	p__Tenericutes	c__Mollicutes	o__RF39	f__	g__	s__	0	0.778948	0.76399	0.672415
k__Bacteria	p__Tenericutes	c__RF3	o__ML615J-28	f__	g__	s__	0	0	0	0.0364616
k__Bacteria	p__Verrucomicrobia	c__Verrucomicrobiae	o__Verrucomicrobiales	f__Verrucomicrobiaceae	g__Akkermansia	s__muciniphila	0	0	0	0.000619242

## Sheet: Free-range chickens
Kingdom	Phylum	Class	Order	Family	Genus	Species	4 days	18 days	39 days	58 days	81 days
k__Archaea	p__Euryarchaeota	c__Methanomicrobia	o__Methanomicrobiales	f__Methanocorpusculaceae	g__	s__	0.00131781	0.00057466	0.000709576	1.27192	14.8321
k__Archaea	p__Euryarchaeota	c__Methanomicrobia	o__Methanomicrobiales	f__Methanocorpusculaceae	NA	NA	0	0	0	0	0.00294213
k__Archaea	p__Euryarchaeota	c__Thermoplasmata	o__E2	f__[Methanomassiliicoccaceae]	g__vadinCA11	s__	0	0	0	0.851801	2.22944
k__Bacteria	NA	NA	NA	NA	NA	NA	0.0164685	5.95156	3.34318	2.58227	2.9305
k__Bacteria	p__Acidobacteria	c__[Chloracidobacteria]	o__RB41	f__	g__	s__	0.00170996	0.00114921	0	0	0
k__Bacteria	p__Actinobacteria	c__Actinobacteria	o__Actinomycetales	f__Corynebacteriaceae	g__Corynebacterium	s__stationis	0	0.000706221	0.000562534	0.00139604	0.000377382
k__Bacteria	p__Actinobacteria	c__Actinobacteria	o__Actinomycetales	f__Geodermatophilaceae	g__Geodermatophilus	s__obscurus	0.00606195	0.00123376	0	0	0
k__Bacteria	p__Actinobacteria	c__Actinobacteria	o__Actinomycetales	f__Kineosporiaceae	g__	s__	0.000920068	0.00113215	0.000580104	0	0
k__Bacteria	p__Actinobacteria	c__Actinobacteria	o__Bifidobacteriales	f__Bifidobacteriaceae	g__Bifidobacterium	s__	0	0.202175	0.393094	0.159624	0.0330329
k__Bacteria	p__Actinobacteria	c__Coriobacteriia	o__Coriobacteriales	f__Coriobacteriaceae	g__	s__	0.000574482	0.00168259	0.00351769	0.00199826	0.000146702
k__Bacteria	p__Actinobacteria	c__Coriobacteriia	o__Coriobacteriales	f__Coriobacteriaceae	g__Adlercreutzia	s__	0	0	0.000966965	0.0028567	0.00240873
k__Bacteria	p__Actinobacteria	c__Coriobacteriia	o__Coriobacteriales	f__Coriobacteriaceae	g__Collinsella	s__	0	0	0	0	0.00108494
k__Bacteria	p__Actinobacteria	c__Coriobacteriia	o__Coriobacteriales	f__Coriobacteriaceae	g__Slackia	s__	0	0	0	0.00449445	0.00805396
k__Bacteria	p__Actinobacteria	c__Coriobacteriia	o__Coriobacteriales	f__Coriobacteriaceae	NA	NA	0	0.0515739	0.0163906	0.0220146	0.227926
k__Bacteria	p__Bacteroidetes	c__Bacteroidia	o__Bacteroidales	f__	g__	s__	0	0	1.46379	1.10618	1.79694
k__Bacteria	p__Bacteroidetes	c__Bacteroidia	o__Bacteroidales	f__[Barnesiellaceae]	g__	s__	0	0	1.71933	0.446272	0.351785
k__Bacteria	p__Bacteroidetes	c__Bacteroidia	o__Bacteroidales	f__[Barnesiellaceae]	g__Barnesiella	s__viscericola	0.000544289	0.000233743	3.34286	6.56659	1.35053
k__Bacteria	p__Bacteroidetes	c__Bacteroidia	o__Bacteroidales	f__[Barnesiellaceae]	NA	NA	0	0.000327908	0	2.09101	0.758482
k__Bacteria	p__Bacteroidetes	c__Bacteroidia	o__Bacteroidales	f__[Odoribacteraceae]	g__Butyricimonas	s__	0	0	0	0	0.332339
k__Bacteria	p__Bacteroidetes	c__Bacteroidia	o__Bacteroidales	f__[Odoribacteraceae]	g__Odoribacter	s__	0	0	1.87835	1.03942	0.360084
k__Bacteria	p__Bacteroidetes	c__Bacteroidia	o__Bacteroidales	f__[Paraprevotellaceae]	g__Paraprevotella	s__	0	0	0	0.0283543	0.00431823
k__Bacteria	p__Bacteroidetes	c__Bacteroidia	o__Bacteroidales	f__[Paraprevotellaceae]	g__YRC22	s__	0	0	0	0	0.54092
k__Bacteria	p__Bacteroidetes	c__Bacteroidia	o__Bacteroidales	f__Bacteroidaceae	g__Bacteroides	NA	0.000966576	0	1.62775	1.62817	6.66763
k__Bacteria	p__Bacteroidetes	c__Bacteroidia	o__Bacteroidales	f__Bacteroidaceae	g__Bacteroides	s__	0	0.00137329	6.15066	4.99969	6.80077
k__Bacteria	p__Bacteroidetes	c__Bacteroidia	o__Bacteroidales	f__Bacteroidaceae	g__Bacteroides	s__barnesiae	0	0.000493505	0	0	4.65487
k__Bacteria	p__Bacteroidetes	c__Bacteroidia	o__Bacteroidales	f__Bacteroidaceae	g__Bacteroides	s__caccae	0	0	0	0.09557	0.0577947
k__Bacteria	p__Bacteroidetes	c__Bacteroidia	o__Bacteroidales	f__Bacteroidaceae	g__Bacteroides	s__coprophilus	0	0	0	0	0.779861
k__Bacteria	p__Bacteroidetes	c__Bacteroidia	o__Bacteroidales	f__Bacteroidaceae	g__Bacteroides	s__fragilis	0	0	1.88728	2.24578	1.63414
k__Bacteria	p__Bacteroidetes	c__Bacteroidia	o__Bacteroidales	f__Bacteroidaceae	g__Bacteroides	s__ovatus	0	0	0.716902	0.353923	0.379047
k__Bacteria	p__Bacteroidetes	c__Bacteroidia	o__Bacteroidales	f__Bacteroidaceae	g__Bacteroides	s__plebeius	0	0	0	0.293016	2.23607
k__Bacteria	p__Bacteroidetes	c__Bacteroidia	o__Bacteroidales	f__Bacteroidaceae	g__Bacteroides	s__uniformis	0	0	2.18869	1.20921	0.146478
k__Bacteria	p__Bacteroidetes	c__Bacteroidia	o__Bacteroidales	f__Porphyromonadaceae	g__Parabacteroides	s__	0	0	0	1.48037	1.98813
k__Bacteria	p__Bacteroidetes	c__Bacteroidia	o__Bacteroidales	f__Porphyromonadaceae	g__Parabacteroides	s__distasonis	0	0	0	0.0126575	0.00269115
k__Bacteria	p__Bacteroidetes	c__Bacteroidia	o__Bacteroidales	f__Prevotellaceae	g__Prevotella	s__	0	0	0	0	0.199094
k__Bacteria	p__Bacteroidetes	c__Bacteroidia	o__Bacteroidales	f__Rikenellaceae	g__	s__	0.00128877	0.00101336	5.83666	10.2067	3.3875
k__Bacteria	p__Bacteroidetes	c__Bacteroidia	o__Bacteroidales	f__Rikenellaceae	g__AF12	s__	0	0	0	0.156467	0.0153072
k__Bacteria	p__Bacteroidetes	c__Bacteroidia	o__Bacteroidales	f__Rikenellaceae	g__Alistipes	s__indistinctus	0	0	0	0.0205762	0.0189154
k__Bacteria	p__Bacteroidetes	c__Bacteroidia	o__Bacteroidales	f__Rikenellaceae	g__Alistipes	s__massiliensis	0	0	0.15845	0.757249	0.0364825
k__Bacteria	p__Bacteroidetes	c__Bacteroidia	o__Bacteroidales	f__Rikenellaceae	g__Rikenella	s__	0	0	0	0.0935932	0.0203875
k__Bacteria	p__Bacteroidetes	c__Bacteroidia	o__Bacteroidales	f__Rikenellaceae	NA	NA	0	0	0.133739	0.0765891	0.0775891
k__Bacteria	p__Bacteroidetes	c__Bacteroidia	o__Bacteroidales	f__S24-7	g__	s__	0.00110408	0.00262259	1.08641	0.635233	0.756478
k__Bacteria	p__Bacteroidetes	c__Bacteroidia	o__Bacteroidales	NA	NA	NA	0	0	0	0	1.80137
k__Bacteria	p__Bacteroidetes	NA	NA	NA	NA	NA	0	0	0	0.151435	0.101068
k__Bacteria	p__Chloroflexi	c__Chloroflexi	o__AKIW781	f__	g__	s__	0.000991529	0	0.00105813	0	0
k__Bacteria	p__Cyanobacteria	c__	o__	f__	g__	s__	0.0026908	0.00307535	0	0	0
k__Bacteria	p__Cyanobacteria	c__4C0d-2	o__YS2	f__	g__	s__	0	0.923268	1.44483	4.86868	4.34814
k__Bacteria	p__Cyanobacteria	c__Oscillatoriophycideae	o__Oscillatoriales	f__Phormidiaceae	g__Phormidium	s__	0.0175151	0.00147316	0	0	0
k__Bacteria	p__Cyanobacteria	NA	NA	NA	NA	NA	0.00638022	0.00447508	0.00340682	0	0
k__Bacteria	p__Deferribacteres	c__Deferribacteres	o__Deferribacterales	f__Deferribacteraceae	g__Mucispirillum	s__schaedleri	0	0	0	0	0.293613
k__Bacteria	p__Elusimicrobia	c__Elusimicrobia	o__Elusimicrobiales	f__Elusimicrobiaceae	g__	s__	0	0	0	0	1.57676
k__Bacteria	p__Elusimicrobia	c__Elusimicrobia	o__Elusimicrobiales	f__Elusimicrobiaceae	g__Elusimicrobium	s__	0	0	0	0	1.45054
k__Bacteria	p__Firmicutes	c__Bacilli	o__Bacillales	f__Bacillaceae	NA	NA	0	0.00779474	0.0113589	0	0
k__Bacteria	p__Firmicutes	c__Bacilli	o__Bacillales	f__Paenibacillaceae	g__Paenibacillus	NA	0.00164543	0	0	0	0
k__Bacteria	p__Firmicutes	c__Bacilli	o__Bacillales	f__Staphylococcaceae	g__Staphylococcus	NA	0	0.00109857	0	0	0
k__Bacteria	p__Firmicutes	c__Bacilli	o__Bacillales	f__Staphylococcaceae	g__Staphylococcus	s__sciuri	0	0.00043721	0	0.000260201	0
k__Bacteria	p__Firmicutes	c__Bacilli	o__Bacillales	NA	NA	NA	0.117769	0.83505	0.0943039	0.0323239	0.00779538
k__Bacteria	p__Firmicutes	c__Bacilli	o__Lactobacillales	f__Enterococcaceae	g__Enterococcus	NA	0	0.000644251	0.000727626	0.00102502	0.000278784
k__Bacteria	p__Firmicutes	c__Bacilli	o__Lactobacillales	f__Enterococcaceae	g__Enterococcus	s__	1.72548	0.0102778	0.00286518	0.000459679	0.000459002
k__Bacteria	p__Firmicutes	c__Bacilli	o__Lactobacillales	f__Enterococcaceae	g__Enterococcus	s__cecorum	0	0.00478661	0.0210789	0.227143	0.117715
k__Bacteria	p__Firmicutes	c__Bacilli	o__Lactobacillales	f__Enterococcaceae	NA	NA	0.0155527	0	0	0	0
k__Bacteria	p__Firmicutes	c__Bacilli	o__Lactobacillales	f__Lactobacillaceae	g__Lactobacillus	NA	0.714275	0.242288	0.344788	0.177056	0.0538652
k__Bacteria	p__Firmicutes	c__Bacilli	o__Lactobacillales	f__Lactobacillaceae	g__Lactobacillus	s__	2.58025	0.655314	0.516474	0.238292	0.0455131
k__Bacteria	p__Firmicutes	c__Bacilli	o__Lactobacillales	f__Lactobacillaceae	g__Lactobacillus	s__agilis	0.053765	0.0426077	0.0242003	0.0363198	0.0210703
k__Bacteria	p__Firmicutes	c__Bacilli	o__Lactobacillales	f__Lactobacillaceae	g__Lactobacillus	s__mucosae	0	0	0.000435078	0.000359278	0
k__Bacteria	p__Firmicutes	c__Bacilli	o__Lactobacillales	f__Lactobacillaceae	g__Lactobacillus	s__reuteri	0.595561	0.378028	0.0203655	0.0375122	0.0150964
k__Bacteria	p__Firmicutes	c__Bacilli	o__Lactobacillales	f__Lactobacillaceae	g__Pediococcus	NA	0.186724	0	0	0	0
k__Bacteria	p__Firmicutes	c__Bacilli	o__Lactobacillales	f__Streptococcaceae	g__Lactococcus	s__	0.0329086	0	0	0	0
k__Bacteria	p__Firmicutes	c__Bacilli	o__Lactobacillales	f__Streptococcaceae	g__Streptococcus	s__	0	0	0	0.000690816	0
k__Bacteria	p__Firmicutes	c__Bacilli	o__Lactobacillales	f__Streptococcaceae	g__Streptococcus	s__luteciae	0.28969	0.00985186	0.184616	0.0361674	0.0512149
k__Bacteria	p__Firmicutes	c__Bacilli	o__Lactobacillales	NA	NA	NA	0.0323162	0	0	0	0
k__Bacteria	p__Firmicutes	c__Bacilli	o__Turicibacterales	f__Turicibacteraceae	g__Turicibacter	s__	0	0	0.000742791	0.000443511	0.00325625
k__Bacteria	p__Firmicutes	c__Clostridia	NA	NA	NA	NA	0.00337215	1.99791	0.473543	0.0600726	0.0384816
k__Bacteria	p__Firmicutes	c__Clostridia	o__Clostridiales	f__	g__	s__	1.4393	8.21973	2.8681	1.83252	1.0262
k__Bacteria	p__Firmicutes	c__Clostridia	o__Clostridiales	f__[Mogibacteriaceae]	g__	s__	0.0063193	0.0389741	0.0491724	0.0650821	0.0360475
k__Bacteria	p__Firmicutes	c__Clostridia	o__Clostridiales	f__[Mogibacteriaceae]	NA	NA	0	0	0.000437137	0.000343038	0.000238196
k__Bacteria	p__Firmicutes	c__Clostridia	o__Clostridiales	f__Christensenellaceae	g__	s__	0.00268091	0.0554832	0.0695245	0.102078	0.128719
k__Bacteria	p__Firmicutes	c__Clostridia	o__Clostridiales	f__Clostridiaceae	g__02d06	s__	0	0	0	0	0.00970651
k__Bacteria	p__Firmicutes	c__Clostridia	o__Clostridiales	f__Clostridiaceae	g__Candidatus Arthromitus	s__	0	0.0793855	0.0367519	0.00488928	0.00102175
k__Bacteria	p__Firmicutes	c__Clostridia	o__Clostridiales	f__Clostridiaceae	g__Clostridium	NA	0.893993	0.0276832	0.00224646	0.000892628	0.000336543
k__Bacteria	p__Firmicutes	c__Clostridia	o__Clostridiales	f__Clostridiaceae	g__Clostridium	s__	0	0.00525524	0.0411426	0.0201812	0.0136951
k__Bacteria	p__Firmicutes	c__Clostridia	o__Clostridiales	f__Clostridiaceae	g__Clostridium	s__perfringens	0.0535033	0	0	0	0
k__Bacteria	p__Firmicutes	c__Clostridia	o__Clostridiales	f__Clostridiaceae	g__SMB53	s__	0.0322317	0.0153917	0.0215638	0.0480373	0.0570517
k__Bacteria	p__Firmicutes	c__Clostridia	o__Clostridiales	f__Clostridiaceae	NA	NA	0.648924	0	0	0	0.0167586
k__Bacteria	p__Firmicutes	c__Clostridia	o__Clostridiales	f__Dehalobacteriaceae	g__	s__	0	0.0374815	0.0730483	0.0882111	0.0153787
k__Bacteria	p__Firmicutes	c__Clostridia	o__Clostridiales	f__Dehalobacteriaceae	g__Dehalobacterium	s__	0	0.034094	0.243019	0.0861845	0.0705088
k__Bacteria	p__Firmicutes	c__Clostridia	o__Clostridiales	f__EtOH8	g__	s__	0	0	0.000506195	0.000571916	0.000909976
k__Bacteria	p__Firmicutes	c__Clostridia	o__Clostridiales	f__Eubacteriaceae	g__Anaerofustis	s__	0.000957469	0.0123676	0.00371122	0.0078966	0.00404396
k__Bacteria	p__Firmicutes	c__Clostridia	o__Clostridiales	f__Eubacteriaceae	g__Pseudoramibacter_Eubacterium	s__	0	0	0	0.0269933	0.00186685
k__Bacteria	p__Firmicutes	c__Clostridia	o__Clostridiales	f__Lachnospiraceae	g__	s__	5.76915	3.31434	0.365017	0.285205	0.140004
k__Bacteria	p__Firmicutes	c__Clostridia	o__Clostridiales	f__Lachnospiraceae	g__[Ruminococcus]	NA	0.234052	0.0614734	0.0149409	0.00610087	0.0263402
k__Bacteria	p__Firmicutes	c__Clostridia	o__Clostridiales	f__Lachnospiraceae	g__[Ruminococcus]	s__	10.8522	3.57122	3.37844	1.66618	1.2319
k__Bacteria	p__Firmicutes	c__Clostridia	o__Clostridiales	f__Lachnospiraceae	g__[Ruminococcus]	s__gnavus	0.00223212	0	0	0	0
k__Bacteria	p__Firmicutes	c__Clostridia	o__Clostridiales	f__Lachnospiraceae	g__Anaerostipes	s__	0.00990894	0.00323257	0.000217539	0.00140664	0
k__Bacteria	p__Firmicutes	c__Clostridia	o__Clostridiales	f__Lachnospiraceae	g__Blautia	NA	0.00982685	0.0119404	0.0225041	0.0384687	0.011673
k__Bacteria	p__Firmicutes	c__Clostridia	o__Clostridiales	f__Lachnospiraceae	g__Blautia	s__	0.199422	0.140958	0.177366	0.138824	0.0388404
k__Bacteria	p__Firmicutes	c__Clostridia	o__Clostridiales	f__Lachnospiraceae	g__Blautia	s__producta	0.0290349	0.0846061	0.0591817	0.00443243	0.00287661
k__Bacteria	p__Firmicutes	c__Clostridia	o__Clostridiales	f__Lachnospiraceae	g__Clostridium	NA	1.68794	0.638151	0.0161866	0.0099819	0.00485866
k__Bacteria	p__Firmicutes	c__Clostridia	o__Clostridiales	f__Lachnospiraceae	g__Clostridium	s__colinum	0	0	0	0.000796434	0
k__Bacteria	p__Firmicutes	c__Clostridia	o__Clostridiales	f__Lachnospiraceae	g__Clostridium	s__piliforme	0.140034	0.00538995	0.00432479	0.000114444	0
k__Bacteria	p__Firmicutes	c__Clostridia	o__Clostridiales	f__Lachnospiraceae	g__Coprococcus	NA	0.0635271	0.0233421	0.0326796	0.00871767	0.00226646
k__Bacteria	p__Firmicutes	c__Clostridia	o__Clostridiales	f__Lachnospiraceae	g__Coprococcus	s__	1.08474	1.78004	1.09743	0.30063	0.373541
k__Bacteria	p__Firmicutes	c__Clostridia	o__Clostridiales	f__Lachnospiraceae	g__Dorea	s__	0.41817	0.414182	0.377825	0.174156	0.158096
k__Bacteria	p__Firmicutes	c__Clostridia	o__Clostridiales	f__Lachnospiraceae	g__Epulopiscium	s__	0.0595557	0	0	0	0
k__Bacteria	p__Firmicutes	c__Clostridia	o__Clostridiales	f__Lachnospiraceae	g__Lachnospira	s__	0	0.0739989	0.0043158	0.00624224	0
k__Bacteria	p__Firmicutes	c__Clostridia	o__Clostridiales	f__Lachnospiraceae	g__Roseburia	s__	0	0.00405507	0.00609951	0.002668	0.00129065
k__Bacteria	p__Firmicutes	c__Clostridia	o__Clostridiales	f__Lachnospiraceae	NA	NA	13.7304	12.6953	5.15739	2.17025	1.07046
k__Bacteria	p__Firmicutes	c__Clostridia	o__Clostridiales	f__Peptococcaceae	g__	s__	0	0	0.00580188	0.00502879	0.00241397
k__Bacteria	p__Firmicutes	c__Clostridia	o__Clostridiales	f__Peptococcaceae	g__Peptococcus	s__	0	0	0.0462036	0.0747955	0.0327935
k__Bacteria	p__Firmicutes	c__Clostridia	o__Clostridiales	f__Peptococcaceae	NA	NA	0	0	0.0117221	0.0181595	0.0098111
k__Bacteria	p__Firmicutes	c__Clostridia	o__Clostridiales	f__Peptostreptococcaceae	NA	NA	0.221385	0.092172	0	0.00107376	0.00385757
k__Bacteria	p__Firmicutes	c__Clostridia	o__Clostridiales	f__Ruminococcaceae	g__	s__	0.0115391	0.822094	0.898356	0.474968	0.461686
k__Bacteria	p__Firmicutes	c__Clostridia	o__Clostridiales	f__Ruminococcaceae	g__Anaerofilum	s__	0	0.0507771	0.0333882	0.0270575	0.00339441
k__Bacteria	p__Firmicutes	c__Clostridia	o__Clostridiales	f__Ruminococcaceae	g__Anaerotruncus	s__	0.00974	0.623399	0.0897954	0.0255973	0.0135007
k__Bacteria	p__Firmicutes	c__Clostridia	o__Clostridiales	f__Ruminococcaceae	g__Butyricicoccus	s__pullicaecorum	2.55219	2.00901	0.144918	0.187638	0.190446
k__Bacteria	p__Firmicutes	c__Clostridia	o__Clostridiales	f__Ruminococcaceae	g__Clostridium	s__methylpentosum	0	0.0398098	0.0209706	0.00422552	0.00420855
k__Bacteria	p__Firmicutes	c__Clostridia	o__Clostridiales	f__Ruminococcaceae	g__Faecalibacterium	NA	0.422514	0.529302	0.289354	0.102831	0.0298143
k__Bacteria	p__Firmicutes	c__Clostridia	o__Clostridiales	f__Ruminococcaceae	g__Faecalibacterium	s__prausnitzii	0.0217905	9.66777	2.47046	2.16359	0.529858
k__Bacteria	p__Firmicutes	c__Clostridia	o__Clostridiales	f__Ruminococcaceae	g__Oscillospira	NA	0	0.01157	0.0348774	0.00483329	0.000757883
k__Bacteria	p__Firmicutes	c__Clostridia	o__Clostridiales	f__Ruminococcaceae	g__Oscillospira	s__	8.47306	15.3255	4.84361	4.78192	2.82345
k__Bacteria	p__Firmicutes	c__Clostridia	o__Clostridiales	f__Ruminococcaceae	g__Ruminococcus	NA	0	0	0.126237	0.00396959	0.00276293
k__Bacteria	p__Firmicutes	c__Clostridia	o__Clostridiales	f__Ruminococcaceae	g__Ruminococcus	s__	0.978364	2.4342	0.816259	0.636721	0.358745
k__Bacteria	p__Firmicutes	c__Clostridia	o__Clostridiales	f__Ruminococcaceae	g__Ruminococcus	s__bromii	0	0.00027735	0	0	0.000856941
k__Bacteria	p__Firmicutes	c__Clostridia	o__Clostridiales	f__Ruminococcaceae	g__Ruminococcus	s__callidus	0	0	0	0	0.0014337
k__Bacteria	p__Firmicutes	c__Clostridia	o__Clostridiales	f__Ruminococcaceae	NA	NA	5.67562	8.85648	3.23136	1.85307	1.62336
k__Bacteria	p__Firmicutes	c__Clostridia	o__Clostridiales	f__Veillonellaceae	g__Dialister	s__	0	0	0.341596	0.670264	0.00175844
k__Bacteria	p__Firmicutes	c__Clostridia	o__Clostridiales	f__Veillonellaceae	g__Megamonas	s__	0.000700383	0.001945	10.051	17.9606	4.39921
k__Bacteria	p__Firmicutes	c__Clostridia	o__Clostridiales	f__Veillonellaceae	g__Phascolarctobacterium	s__	0	0	0	1.01221	3.8685
k__Bacteria	p__Firmicutes	c__Clostridia	o__Clostridiales	f__Veillonellaceae	g__Veillonella	s__	0	0	0	0	0.157132
k__Bacteria	p__Firmicutes	c__Clostridia	o__Clostridiales	NA	NA	NA	5.27347	9.05468	6.66044	4.24855	2.86758
k__Bacteria	p__Firmicutes	c__Erysipelotrichi	o__Erysipelotrichales	f__Erysipelotrichaceae	g__	s__	0	0	0.0212977	0.0163245	0.00430579
k__Bacteria	p__Firmicutes	c__Erysipelotrichi	o__Erysipelotrichales	f__Erysipelotrichaceae	g__[Eubacterium]	s__	0	0	0	0	0.0104741
k__Bacteria	p__Firmicutes	c__Erysipelotrichi	o__Erysipelotrichales	f__Erysipelotrichaceae	g__[Eubacterium]	s__dolichum	0	0.00287482	0.00085071	0.000396825	0
k__Bacteria	p__Firmicutes	c__Erysipelotrichi	o__Erysipelotrichales	f__Erysipelotrichaceae	g__cc_115	s__	0.0310267	0.0302764	0.0318324	0.0110774	0.00390095
k__Bacteria	p__Firmicutes	c__Erysipelotrichi	o__Erysipelotrichales	f__Erysipelotrichaceae	g__Clostridium	NA	0.0267419	0	0	0	0
k__Bacteria	p__Firmicutes	c__Erysipelotrichi	o__Erysipelotrichales	f__Erysipelotrichaceae	g__Coprobacillus	s__	0.0990385	0.023011	0.0206912	0.0133871	0.00556956
k__Bacteria	p__Firmicutes	c__Erysipelotrichi	o__Erysipelotrichales	f__Erysipelotrichaceae	g__Holdemania	s__	0.00421286	0.00506017	0.0013712	0.0006888	0.00101667
k__Bacteria	p__Firmicutes	c__Erysipelotrichi	o__Erysipelotrichales	f__Erysipelotrichaceae	NA	NA	0.402893	0.113079	0.160222	0.0734957	0.0351821
k__Bacteria	p__Firmicutes	NA	NA	NA	NA	NA	0.0354264	2.94591	0.766114	0.104872	0.176118
k__Bacteria	p__Fusobacteria	c__Fusobacteriia	o__Fusobacteriales	f__Fusobacteriaceae	g__Fusobacterium	s__	0	0	0.00229782	0.535422	0.360151
k__Bacteria	p__Fusobacteria	c__Fusobacteriia	o__Fusobacteriales	f__Fusobacteriaceae	NA	NA	0	0	0.00769841	0.749584	3.51116
k__Bacteria	p__Lentisphaerae	c__[Lentisphaeria]	o__Victivallales	f__Victivallaceae	g__	s__	0	0	0.0844824	0.249593	0.760458
k__Bacteria	p__Lentisphaerae	c__[Lentisphaeria]	o__Victivallales	f__Victivallaceae	g__Victivallis	s__vadensis	0	0	0	0.0123928	0.00444976
k__Bacteria	p__Lentisphaerae	c__[Lentisphaeria]	o__Victivallales	f__Victivallaceae	NA	NA	0	0	0.169897	0.033213	0.0572351
k__Bacteria	p__Proteobacteria	c__Alphaproteobacteria	o__RF32	f__	g__	s__	0	0.000113455	1.26222	0.500771	0.910613
k__Bacteria	p__Proteobacteria	c__Alphaproteobacteria	o__Rhizobiales	f__Bradyrhizobiaceae	g__Balneimonas	s__	0	0.000440273	0.00047287	0	0
k__Bacteria	p__Proteobacteria	c__Betaproteobacteria	o__Burkholderiales	f__Alcaligenaceae	g__Sutterella	s__	0	0	0.147181	0.715536	1.30773
k__Bacteria	p__Proteobacteria	c__Betaproteobacteria	o__Burkholderiales	f__Oxalobacteraceae	g__Oxalobacter	NA	0	0	0	0	0.00707858
k__Bacteria	p__Proteobacteria	c__Betaproteobacteria	o__Burkholderiales	f__Oxalobacteraceae	NA	NA	0	0.000771712	0	0	0
k__Bacteria	p__Proteobacteria	c__Betaproteobacteria	o__Nitrosomonadales	NA	NA	NA	0	0	0	0	0.00239923
k__Bacteria	p__Proteobacteria	c__Deltaproteobacteria	o__Desulfovibrionales	f__Desulfovibrionaceae	g__	s__	0	0	0.0487005	0.199258	0.122514
k__Bacteria	p__Proteobacteria	c__Deltaproteobacteria	o__Desulfovibrionales	f__Desulfovibrionaceae	g__Bilophila	s__	0	0	0	0.585376	0.184208
k__Bacteria	p__Proteobacteria	c__Deltaproteobacteria	o__Desulfovibrionales	f__Desulfovibrionaceae	g__Desulfovibrio	s__	0	0	0	0.0426086	0.735593
k__Bacteria	p__Proteobacteria	c__Deltaproteobacteria	o__Desulfovibrionales	f__Desulfovibrionaceae	NA	NA	0	0	0	0	0.0156807
k__Bacteria	p__Proteobacteria	c__Epsilonproteobacteria	o__Campylobacterales	f__Campylobacteraceae	g__Campylobacter	s__	0	0	8.24564	2.89504	1.386
k__Bacteria	p__Proteobacteria	c__Epsilonproteobacteria	o__Campylobacterales	f__Helicobacteraceae	g__Helicobacter	NA	0	0	8.51262	4.11665	0.334992
k__Bacteria	p__Proteobacteria	c__Epsilonproteobacteria	o__Campylobacterales	f__Helicobacteraceae	NA	NA	0	0	0.0213186	0.00222901	0
k__Bacteria	p__Proteobacteria	c__Gammaproteobacteria	o__Aeromonadales	f__Succinivibrionaceae	g__Succinatimonas	s__hippei	0	0	0	0	0.505346
k__Bacteria	p__Proteobacteria	c__Gammaproteobacteria	o__Aeromonadales	f__Succinivibrionaceae	NA	NA	0	0	0	0	0.000441098
k__Bacteria	p__Proteobacteria	c__Gammaproteobacteria	o__Enterobacteriales	f__Enterobacteriaceae	g__Escherichia	s__coli	28.7307	3.32339	0.847219	1.00662	0.620438
k__Bacteria	p__Proteobacteria	c__Gammaproteobacteria	o__Enterobacteriales	f__Enterobacteriaceae	g__Proteus	s__	3.20781	0.000887414	0	0.0362284	0.0068518
k__Bacteria	p__Proteobacteria	c__Gammaproteobacteria	o__Enterobacteriales	f__Enterobacteriaceae	NA	NA	0.0432277	0.00022691	0	0.0163594	0
k__Bacteria	p__Proteobacteria	c__Gammaproteobacteria	o__Pasteurellales	f__Pasteurellaceae	g__Avibacterium	s__gallinarum	0	0	0	0	0.0552006
k__Bacteria	p__Proteobacteria	c__Gammaproteobacteria	o__Pasteurellales	f__Pasteurellaceae	g__Gallibacterium	s__genomosp.	0	0	0	0	0.0135854
k__Bacteria	p__Proteobacteria	NA	NA	NA	NA	NA	0	0	0	0	0.00248691
k__Bacteria	p__Spirochaetes	c__Spirochaetes	o__Sphaerochaetales	f__Sphaerochaetaceae	g__Sphaerochaeta	s__	0	0	0	0	0.000380658
k__Bacteria	p__Synergistetes	c__Synergistia	o__Synergistales	f__Synergistaceae	g__	s__	0	0	0	0	0.982316
k__Bacteria	p__Tenericutes	c__Mollicutes	o__Anaeroplasmatales	f__Anaeroplasmataceae	g__Anaeroplasma	s__	0	0.0731686	0.0746463	0.000191202	0
k__Bacteria	p__Tenericutes	c__Mollicutes	o__Mycoplasmatales	f__Mycoplasmataceae	g__	s__	0	0	0	0.00110465	0
k__Bacteria	p__Tenericutes	c__Mollicutes	o__RF39	f__	g__	s__	0.00248942	1.27747	0.231825	0.107988	0.0589867
k__Bacteria	p__Tenericutes	c__RF3	o__ML615J-28	f__	g__	s__	0	0	0.00724729	0.00809206	0.0448192
k__Bacteria	p__Verrucomicrobia	c__Opitutae	o__[Cerasicoccales]	f__[Cerasicoccaceae]	g__	s__	0	0	0	0.301144	0.151497
k__Bacteria	p__Verrucomicrobia	c__Opitutae	o__[Cerasicoccales]	f__[Cerasicoccaceae]	NA	NA	0	0	0	0	0.00230956
k__Bacteria	p__Verrucomicrobia	c__Verrucomicrobiae	o__Verrucomicrobiales	f__Verrucomicrobiaceae	g__Akkermansia	s__muciniphila	0	0	0	0	0.00161572
k__Bacteria	p__WPS-2	c__	o__	f__	g__	s__	0	0	0	0	0.23602
