# Supplementary material for: 16S rRNA amplicon sequencing characterization of caecal microbiome composition of broilers and free-range slow-growing chickens throughout their productive lifespan
Source: Sci Rep. 2019 Feb 21;9:2506. doi: 10.1038/s41598-019-39323-x (PMC6385345; doi:10.1038/s41598-019-39323-x)
Supplement: Supplementary file 3 — Supplementary Table S5 [file 41598_2019_39323_MOESM3_ESM.xlsx]

## Sheet: Legend
16S rRNA amplicon sequencing characterization of caecal microbiome composition of broilers and free-range slow-growing chickens throughout their productive lifespan Medelin Ocejo1, Beatriz Oporto1 and Ana Hurtado1,* 1NEIKER-Instituto Vasco de Investigación y Desarrollo Agrario, Animal Health Department, Derio, 48160, Spain *ahurtado@neiker.eus
Supplementary Table S5. Differential analysis results of differentially abundant taxa (DESeq2) and potential biomarkers of age groups (LEfSe) for broilers and for free-range chickens.
DESeq2 - Differentially abundant taxa as calculated by DESeq2 across age groups by chicken breed. Taxa were agglomerated to genus level for each breed. Values represented log2 fold change in average relative abundance of the latter group compared to the first group in comparison, and significant values (padj < 0.05) were formatted in red and bold font. Coloured bars represent positive (blue) and …
LEfSe - Important taxa of each age group at each taxonomic rank as identified by LEfSe in broiler and free-range chickens. Only those classified taxas with LDA score > 2 are shown. Taxa are listed in descending order according to their effect size within each age group. Adjusted p-value cutoff = 0.05.

## Sheet: DESeq2 - Broilers
					log2 fold change
Phylum	Class	Order	Family	Genus	03 vs 14		03 vs 29		03 vs 42		14 vs 29		14 vs 42		29 vs 42
Actinobacteria	Actinobacteria	Actinomycetales	Corynebacteriaceae	Corynebacterium	6.00952	6.00952	8.13129	8.13129	8.61628	8.61628	2.12177	2.12177	2.60676	2.60676	0.484994	0.484994
			Dermabacteraceae	Brachybacterium	2.38706	2.38706	6.58146	6.58146	5.5723	5.5723	4.1944	4.1944	3.18524	3.18524	-1.00915	-1.00915
Bacteroidetes	Bacteroidia	Bacteroidales	Bacteroidaceae	Bacteroides	5.34754	5.34754	17.953	17.953	19.3379	19.3379	12.6055	12.6055	13.9904	13.9904	1.38489	1.38489
			Porphyromonadaceae	Parabacteroides	0	0	13.0207	13.0207	16.9449	16.9449	11.9854	11.9854	15.9096	15.9096	3.92424	3.92424
Firmicutes	Bacilli	Bacillales	Staphylococcaceae	Jeotgalicoccus	0	0	3.84583	3.84583	4.59584	4.59584	2.83282	2.83282	3.58283	3.58283	0.750008	0.750008
				Staphylococcus	3.24933	3.24933	4.46351	4.46351	4.49634	4.49634	1.21418	1.21418	1.24701	1.24701	0.0328342	0.0328342
		Lactobacillales	Enterococcaceae	Enterococcus	-8.21377	-8.21377	-8.03906	-8.03906	-3.42235	-3.42235	0.174705	0.174705	4.79142	4.79142	4.61672	4.61672
			Lactobacillaceae	Lactobacillus	13.1483	13.1483	9.68891	9.68891	12.3925	12.3925	-3.45944	-3.45944	-0.755836	-0.755836	2.7036	2.7036
			Streptococcaceae	Streptococcus	-0.939513	-0.939513	12.5567	12.5567	11.842	11.842	13.4962	13.4962	12.7815	12.7815	-0.714729	-0.714729
	Clostridia	Clostridiales	Clostridiaceae	Candidatus Arthromitus	9.6294	9.6294	6.4438	6.4438	0	0	-3.1856	-3.1856	-7.95864	-7.95864	-4.77305	-4.77305
				Clostridium	-9.53984	-9.53984	-7.0828	-7.0828	-7.21516	-7.21516	2.45704	2.45704	2.32468	2.32468	-0.132366	-0.132366
				SMB53	-1.99078	-1.99078	5.89806	5.89806	7.21499	7.21499	7.88884	7.88884	9.20577	9.20577	1.31694	1.31694
			Dehalobacteriaceae	Dehalobacterium	0	0	7.80624	7.80624	10.825	10.825	6.56717	6.56717	9.5859	9.5859	3.01873	3.01873
			Eubacteriaceae	Anaerofustis	6.2315	6.2315	5.99525	5.99525	5.87917	5.87917	-0.236254	-0.236254	-0.352331	-0.352331	-0.116076	-0.116076
			Lachnospiraceae	[Ruminococcus]	1.32829	1.32829	0.439604	0.439604	-0.757436	-0.757436	-0.888689	-0.888689	-2.08573	-2.08573	-1.19704	-1.19704
				Anaerostipes	0	0	4.98829	4.98829	7.41737	7.41737	3.76438	3.76438	6.19346	6.19346	2.42908	2.42908
				Blautia	5.03904	5.03904	5.2407	5.2407	4.6913	4.6913	0.201661	0.201661	-0.34774	-0.34774	-0.549402	-0.549402
				Clostridium	2.44842	2.44842	-1.56232	-1.56232	-7.02697	-7.02697	-4.01074	-4.01074	-9.47538	-9.47538	-5.46464	-5.46464
				Coprococcus	4.89017	4.89017	5.34052	5.34052	4.89865	4.89865	0.450348	0.450348	0.00848069	0.00848069	-0.441868	-0.441868
				Dorea	7.27813	7.27813	7.67651	7.67651	8.38608	8.38608	0.398385	0.398385	1.10795	1.10795	0.709566	0.709566
				Lachnospira	11.3885	11.3885	9.94943	9.94943	6.58385	6.58385	-1.43906	-1.43906	-4.80463	-4.80463	-3.36558	-3.36558
				Roseburia	1.05077	1.05077	0	0	6.59967	6.59967	-0.0487207	-0.0487207	5.5489	5.5489	5.59762	5.59762
			Ruminococcaceae	Anaerotruncus	13.5884	13.5884	11.2773	11.2773	10.343	10.343	-2.31108	-2.31108	-3.24546	-3.24546	-0.934377	-0.934377
				Butyricicoccus	2.4979	2.4979	0.432168	0.432168	-0.90369	-0.90369	-2.06574	-2.06574	-3.40159	-3.40159	-1.33586	-1.33586
				Clostridium	7.85181	7.85181	8.80747	8.80747	8.22773	8.22773	0.955668	0.955668	0.375924	0.375924	-0.579744	-0.579744
				Faecalibacterium	8.19121	8.19121	7.60814	7.60814	6.78981	6.78981	-0.583062	-0.583062	-1.4014	-1.4014	-0.818335	-0.818335
				Oscillospira	2.30347	2.30347	2.50062	2.50062	1.38905	1.38905	0.197155	0.197155	-0.914419	-0.914419	-1.11157	-1.11157
				Ruminococcus	6.78365	6.78365	6.51363	6.51363	5.23651	5.23651	-0.270024	-0.270024	-1.54715	-1.54715	-1.27712	-1.27712
	Erysipelotrichi	Erysipelotrichales	Erysipelotrichaceae	cc_115	5.21707	5.21707	5.21569	5.21569	5.21551	5.21551	-0.0013735	-0.0013735	-0.00155594	-0.00155594	-0.00018243	-0.00018243
Proteobacteria	Betaproteobacteria	Burkholderiales	Alcaligenaceae	Sutterella	0	0	10.1734	10.1734	14.1419	14.1419	9.05405	9.05405	13.0225	13.0225	3.96842	3.96842
	Epsilonproteobacteria	Campylobacterales	Campylobacteraceae	Campylobacter	0	0	16.4614	16.4614	12.024	12.024	14.812	14.812	10.3746	10.3746	-4.43738	-4.43738
	Gammaproteobacteria	Enterobacteriales	Enterobacteriaceae	Citrobacter	-15.5733	-15.5733	-15.6276	-15.6276	-15.1297	-15.1297	0	0	0	0	0	0
				Escherichia	3.38922	3.38922	2.31111	2.31111	-0.510187	-0.510187	-1.07811	-1.07811	-3.89941	-3.89941	-2.82129	-2.82129
Tenericutes	Mollicutes	Anaeroplasmatales	Anaeroplasmataceae	Anaeroplasma	-0.375154	-0.375154	5.10961	5.10961	6.20063	6.20063	5.48477	5.48477	6.57579	6.57579	1.09102	1.09102

## Sheet: DESeq2 - Free-range chickens
					log2 fold change
Phylum	Class	Order	Family	Genus	04 vs 18		04 vs 39		04 vs 58		04 vs 81		18 vs 39		18 vs 58		18 vs 81		39 vs 58		39 vs 81		58 vs 81	58 vs 81
Euryarchaeota	Thermoplasmata	E2	[Methanomassiliicoccaceae]	vadinCA11	0	0	0	0	11.1906	11.1906	12.2213	12.2213	0	0	11.6294	11.6294	12.66	12.66	11.4097	11.4097	12.4404	12.4404	1.03067	1.03067
	Actinobacteria	Bifidobacteriales	Bifidobacteriaceae	Bifidobacterium	9.98651	9.98651	11.3124	11.3124	9.93267	9.93267	7.54548	7.54548	1.32589	1.32589	-0.0538377	-0.0538377	-2.44102	-2.44102	-1.37973	-1.37973	-3.76692	-3.76692	-2.38719	-2.38719
	Coriobacteriia	Coriobacteriales	Coriobacteriaceae	Adlercreutzia	0	0	3.20896	3.20896	4.56963	4.56963	4.17925	4.17925	3.01081	3.01081	4.37147	4.37147	3.98109	3.98109	1.36066	1.36066	0.970285	0.970285	-0.390379	-0.390379
				Slackia	0	0	0	0	5.4905	5.4905	6.06364	6.06364	0	0	5.26293	5.26293	5.83607	5.83607	5.01709	5.01709	5.59023	5.59023	0.573141	0.573141
Bacteroidetes	Bacteroidia	Bacteroidales	[Barnesiellaceae]	Barnesiella	-1.10039	-1.10039	12.4054	12.4054	13.3923	13.3923	11.3014	11.3014	13.5057	13.5057	14.4927	14.4927	12.4018	12.4018	0.986913	0.986913	-1.1039	-1.1039	-2.09081	-2.09081
			[Odoribacteraceae]	Butyricimonas	0	0	0	0	0	0	9.47445	9.47445	0	0	0	0	9.27143	9.27143	0	0	9.02973	9.02973	8.98194	8.98194
				Odoribacter	0	0	13.7226	13.7226	13.3597	13.3597	11.3346	11.3346	13.608	13.608	13.2451	13.2451	11.22	11.22	-0.362867	-0.362867	-2.38798	-2.38798	-2.02512	-2.02512
			[Paraprevotellaceae]	Paraprevotella	0	0	0	0	0.669202	0.669202	4.6885	4.6885	0	0	0.523773	0.523773	4.54307	4.54307	0.301766	0.301766	4.32106	4.32106	4.0193	4.0193
				YRC22	0	0	0	0	0	0	11.8646	11.8646	0	0	0	0	11.6718	11.6718	0	0	11.4284	11.4284	11.3866	11.3866
			Bacteroidaceae	Bacteroides	1.3311	1.3311	14.1676	14.1676	14.5264	14.5264	15.1519	15.1519	12.8365	12.8365	13.1953	13.1953	13.8208	13.8208	0.358885	0.358885	0.984388	0.984388	0.625503	0.625503
			Porphyromonadaceae	Parabacteroides	0	0	0	0	13.714	13.714	13.979	13.979	0	0	13.5387	13.5387	13.8037	13.8037	13.2887	13.2887	13.5537	13.5537	0.265015	0.265015
			Prevotellaceae	Prevotella	0	0	0	0	0	0	10.2371	10.2371	0	0	0	0	10.1006	10.1006	0	0	9.86488	9.86488	9.84134	9.84134
			Rikenellaceae	AF12	0	0	0	0	10.3611	10.3611	6.68162	6.68162	0	0	10.1987	10.1987	6.51918	6.51918	9.95386	9.95386	6.27434	6.27434	-3.67952	-3.67952
				Alistipes	0	0	9.98248	9.98248	12.4339	12.4339	8.42174	8.42174	10.0201	10.0201	12.4715	12.4715	8.45933	8.45933	2.45144	2.45144	-1.56074	-1.56074	-4.01218	-4.01218
				Rikenella	0	0	0	0	9.34158	9.34158	6.96451	6.96451	0	0	9.25379	9.25379	6.87672	6.87672	9.01735	9.01735	6.64028	6.64028	-2.37706	-2.37706
Cyanobacteria	Oscillatoriophycideae	Oscillatoriales	Phormidiaceae	Phormidium	-2.27117	-2.27117	-6.43501	-6.43501	-7.08968	-7.08968	-7.15695	-7.15695	-4.16384	-4.16384	-4.81851	-4.81851	-4.88578	-4.88578	0	0	0	0	0	0
Deferribacteres	Deferribacteres	Deferribacterales	Deferribacteraceae	Mucispirillum	0	0	0	0	0	0	10.5914	10.5914	0	0	0	0	10.4783	10.4783	0	0	10.2458	10.2458	10.232	10.232
Elusimicrobia	Elusimicrobia	Elusimicrobiales	Elusimicrobiaceae	Elusimicrobium	0	0	0	0	0	0	12.6547	12.6547	0	0	0	0	12.5792	12.5792	0	0	12.3487	12.3487	12.3547	12.3547
	Bacilli	Lactobacillales	Enterococcaceae	Enterococcus	-6.00688	-6.00688	-5.06248	-5.06248	-1.50547	-1.50547	-2.39997	-2.39997	0.944402	0.944402	4.50141	4.50141	3.60691	3.60691	3.55701	3.55701	2.66251	2.66251	-0.894502	-0.894502
			Lactobacillaceae	Lactobacillus	-0.747007	-0.747007	-1.07741	-1.07741	-1.72312	-1.72312	-3.9115	-3.9115	-0.330399	-0.330399	-0.976111	-0.976111	-3.16449	-3.16449	-0.645711	-0.645711	-2.83409	-2.83409	-2.18838	-2.18838
			Streptococcaceae	Streptococcus	-4.31819	-4.31819	0.146997	0.146997	-2.05297	-2.05297	-1.80072	-1.80072	4.46519	4.46519	2.26522	2.26522	2.51746	2.51746	-2.19996	-2.19996	-1.94772	-1.94772	0.252243	0.252243
	Clostridia	Clostridiales	Clostridiaceae	02d06	0	0	0	0	0	0	5.20267	5.20267	0	0	0	0	5.21347	5.21347	0	0	5.02504	5.02504	5.05436	5.05436
				Candidatus Arthromitus	8.50221	8.50221	7.68468	7.68468	5.07747	5.07747	2.81112	2.81112	-0.817525	-0.817525	-3.42473	-3.42473	-5.69109	-5.69109	-2.60721	-2.60721	-4.87356	-4.87356	-2.26636	-2.26636
				Clostridium	-3.89571	-3.89571	-3.23325	-3.23325	-4.28638	-4.28638	-5.05052	-5.05052	0.662461	0.662461	-0.39067	-0.39067	-1.15481	-1.15481	-1.05313	-1.05313	-1.81727	-1.81727	-0.76414	-0.76414
				SMB53	-0.25755	-0.25755	0.704215	0.704215	1.75913	1.75913	1.7383	1.7383	0.961765	0.961765	2.01668	2.01668	1.99585	1.99585	1.05492	1.05492	1.03409	1.03409	-0.0208326	-0.0208326
			Dehalobacteriaceae	Dehalobacterium	7.29873	7.29873	10.3449	10.3449	8.92708	8.92708	8.45477	8.45477	3.04618	3.04618	1.62835	1.62835	1.15605	1.15605	-1.41783	-1.41783	-1.89014	-1.89014	-0.472304	-0.472304
			Eubacteriaceae	Anaerofustis	4.02738	4.02738	2.42621	2.42621	4.07696	4.07696	2.68763	2.68763	-1.60117	-1.60117	0.0495844	0.0495844	-1.33975	-1.33975	1.65075	1.65075	0.261419	0.261419	-1.38933	-1.38933
				Pseudoramibacter_Eubacterium	0	0	0	0	7.78246	7.78246	3.39451	3.39451	0	0	7.79325	7.79325	3.40529	3.40529	7.57473	7.57473	3.18677	3.18677	-4.38795	-4.38795
			Lachnospiraceae	[Ruminococcus]	-0.894415	-0.894415	-0.733401	-0.733401	-1.60834	-1.60834	-2.23939	-2.23939	0.161014	0.161014	-0.713929	-0.713929	-1.34498	-1.34498	-0.874943	-0.874943	-1.50599	-1.50599	-0.631048	-0.631048
				Blautia	0.381638	0.381638	0.825601	0.825601	0.357532	0.357532	-1.58664	-1.58664	0.443963	0.443963	-0.0241057	-0.0241057	-1.96827	-1.96827	-0.468069	-0.468069	-2.41224	-2.41224	-1.94417	-1.94417
				Clostridium	-0.448979	-0.448979	-5.11734	-5.11734	-6.0016	-6.0016	-7.27486	-7.27486	-4.66836	-4.66836	-5.55263	-5.55263	-6.82588	-6.82588	-0.884267	-0.884267	-2.15752	-2.15752	-1.27325	-1.27325
				Coprococcus	1.06776	1.06776	0.546611	0.546611	-1.15188	-1.15188	-1.21888	-1.21888	-0.521144	-0.521144	-2.21963	-2.21963	-2.28664	-2.28664	-1.69849	-1.69849	-1.76549	-1.76549	-0.0670007	-0.0670007
				Dorea	0.47025	0.47025	0.630363	0.630363	-0.125864	-0.125864	-0.615262	-0.615262	0.160112	0.160112	-0.596115	-0.596115	-1.08551	-1.08551	-0.756227	-0.756227	-1.24563	-1.24563	-0.489398	-0.489398
				Epulopiscium	-7.53219	-7.53219	-7.47546	-7.47546	-7.99307	-7.99307	-8.04213	-8.04213	0	0	0	0	0	0	0	0	0	0	0	0
				Lachnospira	8.4336	8.4336	4.914	4.914	5.40233	5.40233	0	0	-3.5196	-3.5196	-3.03127	-3.03127	-8.67118	-8.67118	0.488328	0.488328	-5.15159	-5.15159	-5.63991	-5.63991
			Peptococcaceae	Peptococcus	0	0	8.12287	8.12287	8.3981	8.3981	7.17623	7.17623	8.25391	8.25391	8.52913	8.52913	7.30726	7.30726	0.275229	0.275229	-0.946643	-0.946643	-1.22187	-1.22187
			Ruminococcaceae	Anaerofilum	8.01357	8.01357	7.46063	7.46063	7.27904	7.27904	4.18862	4.18862	-0.552945	-0.552945	-0.734535	-0.734535	-3.82495	-3.82495	-0.18159	-0.18159	-3.27201	-3.27201	-3.09042	-3.09042
				Anaerotruncus	6.09086	6.09086	3.4486	3.4486	1.81375	1.81375	0.621685	0.621685	-2.64227	-2.64227	-4.27711	-4.27711	-5.46918	-5.46918	-1.63485	-1.63485	-2.82691	-2.82691	-1.19207	-1.19207
				Butyricicoccus	0.671262	0.671262	-2.94933	-2.94933	-1.98613	-1.98613	-1.71371	-1.71371	-3.6206	-3.6206	-2.65739	-2.65739	-2.38497	-2.38497	0.963204	0.963204	1.23563	1.23563	0.272423	0.272423
				Clostridium	8.17737	8.17737	7.39209	7.39209	5.32057	5.32057	5.03585	5.03585	-0.78528	-0.78528	-2.8568	-2.8568	-3.14152	-3.14152	-2.07152	-2.07152	-2.35624	-2.35624	-0.284723	-0.284723
				Faecalibacterium	4.88583	4.88583	3.22027	3.22027	3.04267	3.04267	0.880354	0.880354	-1.66555	-1.66555	-1.84315	-1.84315	-4.00547	-4.00547	-0.177602	-0.177602	-2.33992	-2.33992	-2.16232	-2.16232
				Oscillospira	1.41666	1.41666	-0.0411221	-0.0411221	0.371119	0.371119	-0.559723	-0.559723	-1.45779	-1.45779	-1.04555	-1.04555	-1.97639	-1.97639	0.412241	0.412241	-0.518601	-0.518601	-0.930842	-0.930842
				Ruminococcus	1.81444	1.81444	0.685743	0.685743	0.231039	0.231039	-0.816075	-0.816075	-1.1287	-1.1287	-1.5834	-1.5834	-2.63051	-2.63051	-0.454704	-0.454704	-1.50182	-1.50182	-1.04711	-1.04711
			Veillonellaceae	Dialister	0	0	10.7596	10.7596	11.9284	11.9284	3.46982	3.46982	10.7979	10.7979	11.9667	11.9667	3.50815	3.50815	1.16884	1.16884	-7.28974	-7.28974	-8.45859	-8.45859
				Megamonas	1.41189	1.41189	13.9636	13.9636	14.849	14.849	12.5967	12.5967	12.5517	12.5517	13.4371	13.4371	11.1848	11.1848	0.8854	0.8854	-1.36692	-1.36692	-2.25232	-2.25232
				Phascolarctobacterium	0	0	0	0	12.7284	12.7284	13.8938	13.8938	0	0	12.8723	12.8723	14.0376	14.0376	12.6386	12.6386	13.8039	13.8039	1.16538	1.16538
				Veillonella	0	0	0	0	0	0	8.21459	8.21459	0	0	0	0	8.09763	8.09763	0	0	7.86931	7.86931	7.84986	7.84986
	Erysipelotrichi	Erysipelotrichales	Erysipelotrichaceae	cc_115	0.451179	0.451179	0.996258	0.996258	-0.518101	-0.518101	-2.09705	-2.09705	0.54508	0.54508	-0.96928	-0.96928	-2.54823	-2.54823	-1.51436	-1.51436	-3.09331	-3.09331	-1.57895	-1.57895
				Coprobacillus	-1.58478	-1.58478	-1.54393	-1.54393	-2.0574	-2.0574	-3.47385	-3.47385	0.0408476	0.0408476	-0.472621	-0.472621	-1.88907	-1.88907	-0.513468	-0.513468	-1.92992	-1.92992	-1.41645	-1.41645
Fusobacteria	Fusobacteriia	Fusobacteriales	Fusobacteriaceae	Fusobacterium	0	0	3.74444	3.74444	12.1072	12.1072	11.1574	11.1574	3.70642	3.70642	12.0692	12.0692	11.1194	11.1194	8.36281	8.36281	7.41301	7.41301	-0.949802	-0.949802
Lentisphaerae	[Lentisphaeria]	Victivallales	Victivallaceae	Victivallis	0	0	0	0	6.63669	6.63669	4.69287	4.69287	0	0	6.5436	6.5436	4.59977	4.59977	6.31422	6.31422	4.3704	4.3704	-1.94382	-1.94382
	Betaproteobacteria	Burkholderiales	Alcaligenaceae	Sutterella	0	0	9.84916	9.84916	12.4335	12.4335	12.8727	12.8727	9.83868	9.83868	12.423	12.423	12.8622	12.8622	2.58429	2.58429	3.02352	3.02352	0.439228	0.439228
			Oxalobacteraceae	Oxalobacter	0	0	0	0	0	0	5.64768	5.64768	0	0	0	0	5.44189	5.44189	0	0	5.20698	5.20698	5.15148	5.15148
	Deltaproteobacteria	Desulfovibrionales	Desulfovibrionaceae	Bilophila	0	0	0	0	12.124	12.124	10.8496	10.8496	0	0	12.1173	12.1173	10.8429	10.8429	11.8797	11.8797	10.6053	10.6053	-1.27442	-1.27442
				Desulfovibrio	0	0	0	0	8.12584	8.12584	11.6058	11.6058	0	0	8.21852	8.21852	11.6985	11.6985	7.9894	7.9894	11.4693	11.4693	3.47994	3.47994
	Epsilonproteobacteria	Campylobacterales	Campylobacteraceae	Campylobacter	0	0	15.5681	15.5681	14.6763	14.6763	13.0761	13.0761	15.5238	15.5238	14.632	14.632	13.0319	13.0319	-0.891849	-0.891849	-2.49198	-2.49198	-1.60013	-1.60013
			Helicobacteraceae	Helicobacter	0	0	15.4137	15.4137	14.5902	14.5902	10.7854	10.7854	15.4843	15.4843	14.6608	14.6608	10.8561	10.8561	-0.82354	-0.82354	-4.62827	-4.62827	-3.80473	-3.80473
	Gammaproteobacteria	Aeromonadales	Succinivibrionaceae	Succinatimonas	0	0	0	0	0	0	11.5977	11.5977	0	0	0	0	11.4415	11.4415	0	0	11.2018	11.2018	11.1727	11.1727
		Enterobacteriales	Enterobacteriaceae	Escherichia	-2.27313	-2.27313	-3.97759	-3.97759	-3.29205	-3.29205	-3.84352	-3.84352	-1.70447	-1.70447	-1.01892	-1.01892	-1.57039	-1.57039	0.685547	0.685547	0.134073	0.134073	-0.551474	-0.551474
				Proteus	-7.45793	-7.45793	-8.54837	-8.54837	-3.18141	-3.18141	-5.74601	-5.74601	-1.09044	-1.09044	4.27652	4.27652	1.71192	1.71192	5.36697	5.36697	2.80236	2.80236	-2.56461	-2.56461
Tenericutes	Mollicutes	Anaeroplasmatales	Anaeroplasmataceae	Anaeroplasma	8.56655	8.56655	8.84977	8.84977	1.21531	1.21531	0	0	0.283228	0.283228	-7.35123	-7.35123	-8.68641	-8.68641	-7.63446	-7.63446	-8.96963	-8.96963	-1.33518	-1.33518

## Sheet: LEfSe - Broilers
a) Phylum
Phylum	p.adj	LDA score (log10)	Highest mean group
Proteobacteria	7.6552e-09	6.42	03 days
Firmicutes	1.7311e-09	6.49	14 days
Actinobacteria	7.1376e-10	3.75	14 days
Tenericutes	2.8517e-08	4.73	29 days
Bacteroidetes	5.2463e-14	6.5	42 days
b) Class
Class	p.adj	LDA score (log10)	Highest mean group
Gammaproteobacteria	3.1362e-10	6.43	03 days
Bacilli	0.048504	5.62	03 days
Clostridia	3.1133e-10	6.46	14 days
Erysipelotrichi	0.025334	4.31	14 days
Coriobacteriia	2.2226e-10	3.73	14 days
Epsilonproteobacteria	3.4704e-15	5.41	29 days
Mollicutes	4.7116e-08	4.73	29 days
Actinobacteria	4.7116e-08	3.11	29 days
Bacteroidia	5.621e-14	6.5	42 days
Betaproteobacteria	2.9235e-13	4.91	42 days
RF3	0.046939	3.26	42 days
c) Order
Order	p.adj	LDA score (log10)	Highest mean group
Enterobacteriales	3.1879e-10	6.43	03 days
Lactobacillales	0.020257	5.66	03 days
Clostridiales	3.2441e-10	6.46	14 days
RF39	4.6138e-08	4.59	14 days
Erysipelotrichales	0.023645	4.31	14 days
Coriobacteriales	3.1117e-10	3.73	14 days
Campylobacterales	4.8586e-15	5.41	29 days
Bacillales	4.4714e-06	4.59	29 days
Anaeroplasmatales	6.4473e-05	4.2	29 days
Actinomycetales	6.5962e-08	3.11	29 days
Bacteroidales	7.8695e-14	6.5	42 days
Burkholderiales	4.0929e-13	4.91	42 days
ML615J_28	0.045179	3.26	42 days
SHA_98	3.6224e-05	2.8	42 days
d) Family
Family	p.adj	LDA score (log10)	Highest mean group
Enterobacteriaceae	2.0873e-10	6.43	03 days
Clostridiaceae	3.8401e-10	5.91	03 days
Enterococcaceae	2.4637e-13	5.79	03 days
Peptostreptococcaceae	2.9096e-06	3.79	03 days
Ruminococcaceae	1.124e-11	6.15	14 days
Lachnospiraceae	2.1908e-08	6.06	14 days
Lactobacillaceae	6.6104e-13	5.55	14 days
Erysipelotrichaceae	0.022294	4.31	14 days
Coriobacteriaceae	1.7781e-10	3.73	14 days
Eubacteriaceae	0.00037669	2.57	14 days
Campylobacteraceae	7.6349e-15	5.41	29 days
Streptococcaceae	2.4637e-13	5.14	29 days
Anaeroplasmataceae	6.0789e-05	4.2	29 days
Christensenellaceae	2.6685e-10	3.82	29 days
Mogibacteriaceae	6.3805e-09	3.76	29 days
Dermabacteraceae	5.6145e-05	2.67	29 days
Bacteroidaceae	2.9388e-13	6.4	42 days
Porphyromonadaceae	1.7212e-10	5.82	42 days
Alcaligenaceae	6.9012e-14	4.91	42 days
Dehalobacteriaceae	2.6313e-12	4.12	42 days
Corynebacteriaceae	7.9084e-08	3.02	42 days
Staphylococcaceae	0.010799	2.43	42 days
e) Genus
Genus	p.adj	LDA score (log10)	Highest mean group
Citrobacter	3.4202e-14	6	03 days
Clostridium	9.6142e-10	5.87	03 days
Enterococcus	2.6279e-13	5.79	03 days
Escherichia	5.5291e-05	5.57	03 days
Coprobacillus	0.00014252	4.01	03 days
Pediococcus	0.0074839	2.94	03 days
Epulopiscium	0.0017307	2.84	03 days
Ruminococcus	1.896e-07	5.8	14 days
Lactobacillus	4.2358e-13	5.55	14 days
Oscillospira	6.2966e-10	5.54	14 days
Faecalibacterium	1.0846e-10	5.46	14 days
Butyricicoccus	0.00014252	5.16	14 days
Anaerotruncus	5.6067e-12	4.68	14 days
Blautia	2.6397e-09	4.58	14 days
Lachnospira	0.00014133	4.18	14 days
Candidatus_Arthromitus	3.7902e-08	3.6	14 days
Roseburia	1.4793e-05	3.36	14 days
cc_115	1.3256e-06	3.2	14 days
Anaerofustis	0.00034396	2.57	14 days
Campylobacter	1.018e-14	5.41	29 days
Streptococcus	2.6279e-13	5.14	29 days
Coprococcus	1.2532e-09	4.9	29 days
Anaeroplasma	6.0039e-05	4.2	29 days
Brachybacterium	5.5291e-05	2.67	29 days
Staphylococcus	0.034835	2.23	29 days
Bacteroides	3.2653e-13	6.4	42 days
Parabacteroides	1.9124e-10	5.82	42 days
Sutterella	6.1344e-14	4.91	42 days
Dorea	1.4309e-09	4.36	42 days
Dehalobacterium	5.6765e-13	3.82	42 days
SMB53	3.4973e-12	3.71	42 days
Corynebacterium	8.9629e-08	3.02	42 days
Anaerostipes	1.2532e-09	2.78	42 days
Proteus	0.0042252	2.6	42 days
Jeotgalicoccus	0.0051088	2.06	42 days
f) Species
Species	p.adj	LDA score (log10)	Highest mean group
Clostridium perfringens	2.3413e-10	5.67	03 days
Escherichia coli	6.8974e-05	5.57	03 days
Clostridium piliforme	4.422e-07	4.84	03 days
Clostridium butyricum	0.0019929	4.38	03 days
Faecalibacterium prausnitzii	1.2207e-09	5.34	14 days
Butyricicoccus pullicaecorum	0.00016785	5.16	14 days
Lactobacillus reuteri	1.307e-12	4.89	14 days
Streptococcus luteciae	1.8535e-13	5.08	29 days
Clostridium methylpentosum	3.7664e-08	3.18	29 days
Enterococcus cecorum	1.8535e-13	4.34	42 days
Blautia producta	0.0022496	3.72	42 days
Corynebacterium stationis	3.1724e-08	3.02	42 days
Staphylococcus sciuri	0.00016785	2.24	42 days

## Sheet: LEfSe - Free-range chickens
a) Phylum
Phylum	p.adj	LDA score (log10)	Highest mean group
Proteobacteria	9.68e-10	6.16	04 days
Firmicutes	7.5118e-10	6.52	18 days
Tenericutes	1.4253e-05	4.83	18 days
Actinobacteria	0.001439	4.31	39 days
Verrucomicrobia	1.0869e-07	4.18	58 days
Bacteroidetes	3.5518e-08	6.27	81 days
Euryarchaeota	1.4489e-06	5.93	81 days
Fusobacteria	1.7151e-09	5.29	81 days
Elusimicrobia	7.5118e-10	5.18	81 days
Synergistetes	7.5118e-10	4.69	81 days
Lentisphaerae	6.132e-08	4.61	81 days
Deferribacteres	7.5118e-10	4.17	81 days
WPS_2	0.0063175	4.07	81 days
b) Class
Class	p.adj	LDA score (log10)	Highest mean group
Gammaproteobacteria	2.8747e-05	6.19	04 days
Bacilli	8.2011e-08	5.48	04 days
Erysipelotrichi	1.5475e-07	4.4	04 days
Oscillatoriophycideae	7.0153e-06	2.94	04 days
Clostridia	9.9943e-10	6.48	18 days
Mollicutes	7.4781e-06	4.83	18 days
Epsilonproteobacteria	8.2758e-11	5.92	39 days
Alphaproteobacteria	2.2236e-06	4.8	39 days
Actinobacteria	0.00031002	4.29	39 days
4C0d_2	0.0039598	5.39	58 days
Opitutae	1.268e-07	4.18	58 days
Bacteroidia	4.2972e-08	6.27	81 days
Methanomicrobia	3.074e-06	5.87	81 days
Fusobacteriia	2.001e-09	5.29	81 days
Elusimicrobia	9.3481e-10	5.18	81 days
Thermoplasmata	3.9553e-07	5.05	81 days
Betaproteobacteria	2.001e-09	4.82	81 days
Deltaproteobacteria	4.46e-10	4.72	81 days
Synergistia	9.3481e-10	4.69	81 days
Lentisphaeria	7.631e-08	4.61	81 days
Deferribacteres	9.3481e-10	4.17	81 days
Coriobacteriia	3.9553e-07	4.08	81 days
RF3	0.029688	3.35	81 days
c) Order
Order	p.adj	LDA score (log10)	Highest mean group
Enterobacteriales	1.5276e-06	6.2	04 days
Lactobacillales	9.7368e-07	5.47	04 days
Erysipelotrichales	1.8988e-07	4.4	04 days
Oscillatoriales	7.5847e-06	2.94	04 days
Clostridiales	1.1294e-09	6.47	18 days
RF39	1.9073e-05	4.8	18 days
Bacillales	0.00035456	4.62	18 days
Campylobacterales	1.0936e-10	5.92	39 days
RF32	1.4695e-06	4.8	39 days
Bifidobacteriales	0.00011068	4.29	39 days
Anaeroplasmatales	2.1964e-09	3.57	39 days
YS2	0.0041861	5.39	58 days
Cerasicoccales	1.5467e-07	4.18	58 days
Bacteroidales	4.646e-08	6.27	81 days
Methanomicrobiales	3.2883e-06	5.87	81 days
Fusobacteriales	2.1964e-09	5.29	81 days
Elusimicrobiales	1.0294e-09	5.18	81 days
E2	4.9e-07	5.05	81 days
Burkholderiales	2.1964e-09	4.82	81 days
Desulfovibrionales	3.9291e-10	4.72	81 days
Synergistales	1.0294e-09	4.69	81 days
Victivallales	8.4031e-08	4.61	81 days
Aeromonadales	3.8543e-10	4.4	81 days
Deferribacterales	1.0294e-09	4.17	81 days
Coriobacteriales	4.9e-07	4.08	81 days
Pasteurellales	0.0016024	3.54	81 days
ML615J_28	0.031153	3.35	81 days
Turicibacterales	0.00042478	2.21	81 days
Nitrosomonadales	7.7963e-07	2.08	81 days
d) Family
Family	p.adj	LDA score (log10)	Highest mean group
Enterobacteriaceae	1.465e-06	6.2	04 days
Lachnospiraceae	2.0917e-09	6.19	04 days
Lactobacillaceae	1.2423e-07	5.3	04 days
Enterococcaceae	7.9511e-07	4.94	04 days
Clostridiaceae	0.044362	4.89	04 days
Erysipelotrichaceae	1.5199e-07	4.4	04 days
Streptococcaceae	0.0079293	4.19	04 days
Peptostreptococcaceae	4.3014e-07	4.04	04 days
Phormidiaceae	7.5164e-06	2.94	04 days
Ruminococcaceae	5.2798e-09	6.23	18 days
Helicobacteraceae	2.1344e-09	5.63	39 days
Campylobacteraceae	2.6276e-09	5.62	39 days
Odoribacteraceae	1.1476e-09	4.97	39 days
S24_7	1.1368e-07	4.73	39 days
Bifidobacteriaceae	0.00011425	4.29	39 days
Dehalobacteriaceae	1.6235e-05	4.2	39 days
Anaeroplasmataceae	2.3321e-09	3.57	39 days
Veillonellaceae	2.9855e-08	5.99	58 days
Rikenellaceae	5.2424e-09	5.75	58 days
Barnesiellaceae	2.6276e-09	5.66	58 days
Cerasicoccaceae	1.2423e-07	4.18	58 days
Peptococcaceae	9.7651e-06	3.69	58 days
Mogibacteriaceae	0.0058423	3.47	58 days
Eubacteriaceae	0.000547	3.23	58 days
Bacteroidaceae	7.2221e-09	6.07	81 days
Methanocorpusculaceae	3.2078e-06	5.87	81 days
Fusobacteriaceae	2.3321e-09	5.29	81 days
Elusimicrobiaceae	1.1476e-09	5.18	81 days
Methanomassiliicoccaceae	4.1621e-07	5.05	81 days
Porphyromonadaceae	5.8405e-10	5	81 days
Alcaligenaceae	2.117e-09	4.82	81 days
Desulfovibrionaceae	5.8405e-10	4.72	81 days
Synergistaceae	1.1476e-09	4.69	81 days
Victivallaceae	6.8134e-08	4.61	81 days
Paraprevotellaceae	1.3989e-09	4.44	81 days
Succinivibrionaceae	5.8405e-10	4.4	81 days
Deferribacteraceae	1.1476e-09	4.17	81 days
Coriobacteriaceae	4.1621e-07	4.08	81 days
Prevotellaceae	1.1476e-09	4	81 days
Christensenellaceae	0.003104	3.8	81 days
Pasteurellaceae	0.0017269	3.54	81 days
Oxalobacteraceae	2.9855e-08	2.55	81 days
Turicibacteraceae	0.00046077	2.21	81 days
e) Genus
Genus	p.adj	LDA score (log10)	Highest mean group
Escherichia	1.5138e-06	6.15	04 days
Ruminococcus	1.1393e-06	5.72	04 days
Lactobacillus	1.4305e-07	5.28	04 days
Proteus	3.1843e-07	5.21	04 days
Clostridium	1.4974e-07	5.14	04 days
Butyricicoccus	9.5527e-06	5.08	04 days
Enterococcus	9.1558e-07	4.93	04 days
Streptococcus	0.008083	4.15	04 days
Dorea	0.00027128	4.11	04 days
Pediococcus	3.6571e-06	3.97	04 days
Coprobacillus	5.3426e-06	3.67	04 days
Epulopiscium	2.7214e-08	3.47	04 days
Lactococcus	0.041124	3.22	04 days
Phormidium	7.7897e-06	2.94	04 days
Oscillospira	1.0457e-06	5.8	18 days
Faecalibacterium	3.7362e-09	5.69	18 days
Coprococcus	1.196e-07	4.87	18 days
Anaerotruncus	8.181e-09	4.49	18 days
Candidatus_Arthromitus	3.2302e-07	3.6	18 days
Lachnospira	2.9258e-05	3.57	18 days
Anaerofilum	0.00038768	3.4	18 days
Anaerofustis	0.00071113	2.76	18 days
Helicobacter	2.8157e-09	5.63	39 days
Campylobacter	3.4173e-09	5.62	39 days
Odoribacter	6.3386e-10	4.97	39 days
Bifidobacterium	0.00011599	4.29	39 days
Dehalobacterium	4.0897e-06	4.08	39 days
Blautia	0.0021795	4.01	39 days
Anaeroplasma	3.0077e-09	3.57	39 days
cc_115	0.00032734	3.15	39 days
Megamonas	1.9925e-08	5.95	58 days
Barnesiella	8.7013e-09	5.52	58 days
Alistipes	3.2618e-09	4.59	58 days
Dialister	1.2206e-08	4.53	58 days
Bilophila	8.551e-10	4.47	58 days
Fusobacterium	1.3357e-08	4.43	58 days
AF12	3.4525e-08	3.89	58 days
Rikenella	1.1096e-07	3.67	58 days
Peptococcus	0.00020972	3.57	58 days
Paraprevotella	0.00010602	3.15	58 days
Pseudoramibacter_Eubacterium	0.0011266	3.13	58 days
Victivallis	3.1241e-06	2.79	58 days
Adlercreutzia	0.0011895	2.16	58 days
Bacteroides	8.7013e-09	6.07	81 days
Phascolarctobacterium	3.0077e-09	5.29	81 days
vadinCA11	4.6011e-07	5.05	81 days
Parabacteroides	4.3889e-10	5	81 days
Elusimicrobium	1.1533e-09	4.86	81 days
Sutterella	2.6816e-09	4.82	81 days
Desulfovibrio	2.1507e-10	4.57	81 days
YRC22	9.234e-11	4.43	81 days
Succinatimonas	3.9585e-10	4.4	81 days
Butyricimonas	2.01e-11	4.22	81 days
Mucispirillum	1.1533e-09	4.17	81 days
Prevotella	1.1533e-09	4	81 days
Veillonella	1.1533e-09	3.9	81 days
Avibacterium	0.024639	3.44	81 days
Gallibacterium	0.024639	2.83	81 days
02d06	9.3999e-05	2.69	81 days
Slackia	3.1149e-07	2.61	81 days
Oxalobacter	5.0064e-09	2.55	81 days
Turicibacter	0.00042833	2.21	81 days
f) Species
Species	p.adj	LDA score (log10)	Highest mean group
Escherichia coli	1.9679e-06	6.15	04 days
Butyricicoccus pullicaecorum	1.1941e-05	5.08	04 days
Lactobacillus reuteri	1.1941e-05	4.46	04 days
Streptococcus luteciae	0.011924	4.15	04 days
Clostridium perfringens	0.047733	3.43	04 days
[Ruminococcus] gnavus	0.047733	2.05	04 days
Faecalibacterium prausnitzii	1.5297e-09	5.68	18 days
Blautia producta	0.00029386	3.61	18 days
Clostridium methylpentosum	2.824e-09	3.3	18 days
Bacteroides uniformis	7.8175e-10	5.04	39 days
Bacteroides ovatus	2.824e-09	4.55	39 days
Barnesiella viscericola	8.7013e-09	5.52	58 days
Bacteroides fragilis	4.3539e-08	5.05	58 days
Alistipes massiliensis	3.3528e-09	4.58	58 days
Enterococcus cecorum	1.8406e-07	4.06	58 days
Alistipes indistinctus	2.0432e-07	3.01	58 days
Parabacteroides distasonis	0.021924	2.8	58 days
Victivallis vadensis	3.9051e-06	2.79	58 days
Bacteroides barnesiae	2.824e-09	5.37	81 days
Bacteroides plebeius	3.3528e-09	5.05	81 days
Bacteroides coprophilus	1.5297e-09	4.59	81 days
Succinatimonas hippei	7.8175e-10	4.4	81 days
Mucispirillum schaedleri	1.5297e-09	4.17	81 days
Avibacterium gallinarum	0.029852	3.44	81 days
Gallibacterium genomosp.	0.029852	2.83	81 days
